# Supplementary material for: Norcantharidin ameliorates estrogen deficient-mediated bone loss by attenuating the activation of extracellular signal-regulated kinase/ROS/NLRP3 inflammasome signaling
Source: Front Pharmacol. 2022 Nov 3;13:1019478. doi: 10.3389/fphar.2022.1019478 (PMC9669383; doi:10.3389/fphar.2022.1019478)
Supplement: Supplementary file 1 [file DataSheet1.ZIP]

Archive with 59 entries (47 files):
- Figure 3/
- Figure 3/A-B/
- Figure 3/A-B/0.5-1.jpg
- Figure 3/A-B/0.5.jpg
- Figure 3/A-B/1-1.jpg
- Figure 3/A-B/1.jpg
- Figure 3/A-B/2-1.jpg
- Figure 3/A-B/2.jpg
- Figure 3/A-B/dmso-1.jpg
- Figure 3/A-B/dmso.jpg
- Figure 3/A-B/ROS.pzfx
- Figure 3/C-D/
- Figure 3/C-D/ASC-1.jpg
- Figure 3/C-D/asc.jpg
- Figure 3/C-D/GAPDH-1.jpg
- Figure 3/C-D/GAPDH.jpg
- Figure 3/C-D/NLPR3-1.jpg
- Figure 3/C-D/NLPR3.jpg
- Figure 3/C-D/WB.pzf
- Figure 1/
- Figure 1/A/
- Figure 1/A/cck8 试验生存试验.pzf
- Figure 1/B-C/
- Figure 1/B-C/0.5.jpg
- Figure 1/B-C/1.jpg
- Figure 1/B-C/2.jpg
- Figure 1/B-C/DMSO.jpg
- Figure 1/B-C/OC DIF.pzf
- Figure 1/D-I/
- Figure 1/D-I/OC DIF CONCENTRATIONS.pzfx
- Figure 1/J/
- Figure 1/J/Cathepsin k.jpg
- Figure 1/J/GAPDH 1.jpg
- Figure 1/J/gapdh.jpg
- Figure 1/J/NFATc1-1.jpg
- Figure 1/J/NFATC1.jpg
- Figure 2/
- Figure 2/A-B/
- Figure 2/A-B/DMSO.tif
- Figure 2/A-B/EARLY.tif
- Figure 2/A-B/LATE.tif
- Figure 2/A-B/MIDDLE.tif
- Figure 2/A-B/OC DIF STAGE.pzfx
- Figure 2/A-B/WHOLE.tif
- Figure 2/C-D/
- Figure 2/C-D/0.5-1.jpg
- Figure 2/C-D/0.5-11.jpg
- Figure 2/C-D/1-1.jpg
- Figure 2/C-D/1-11.jpg
- Figure 2/C-D/2-1.jpg
- Figure 2/C-D/2-11.jpg
- Figure 2/C-D/DMSO-1.jpg
- Figure 2/C-D/DMSO.jpg
- Figure 2/E-F/
- Figure 2/E-F/0.5.jpg
- Figure 2/E-F/1.jpg
- Figure 2/E-F/2.jpg
- Figure 2/E-F/dmso.jpg
- Figure 2/F-ACTIN RING AND BONE RESOPTION.pzfx
