# Supplementary material for: Norcantharidin ameliorates estrogen deficient-mediated bone loss by attenuating the activation of extracellular signal-regulated kinase/ROS/NLRP3 inflammasome signaling
Source: Front Pharmacol. 2022 Nov 3;13:1019478. doi: 10.3389/fphar.2022.1019478 (PMC9669383; doi:10.3389/fphar.2022.1019478)
Supplement: Supplementary file 2 [file DataSheet2.ZIP]

Archive with 44 entries (41 files):
- Figure 6/
- Figure 6/HD.jpg
- Figure 6/histo2-OC.pzf
- Figure 6/LD.jpg
- Figure 6/OVX.jpg
- Figure 6/SHAM.jpg
- Figure 4/
- Figure 4/AKT-1.jpg
- Figure 4/AKT.jpg
- Figure 4/ERK-1.jpg
- Figure 4/ERK.jpg
- Figure 4/GAPDH-1.jpg
- Figure 4/GAPDH.jpg
- Figure 4/IKBA-1.jpg
- Figure 4/IKBA.jpg
- Figure 4/JNK-1.jpg
- Figure 4/JNK.jpg
- Figure 4/P-ERK-1.jpg
- Figure 4/P-IKBA-1.jpg
- Figure 4/p-jnk-1.jpg
- Figure 4/P38-1.jpg
- Figure 4/p38.jpg
- Figure 4/PAKT-1.jpg
- Figure 4/PAKT.jpg
- Figure 4/pERK.jpg
- Figure 4/PIKBA.jpg
- Figure 4/PJNK.jpg
- Figure 4/pp38-1.jpg
- Figure 4/pp38.jpg
- Figure 4/wb data.pzf
- Figure 5/
- Figure 5/data micro-ct and Histo.pzfx
- Figure 5/HD-1.tif
- Figure 5/HD-2.tif
- Figure 5/HD-HE.tif
- Figure 5/LD-1.tif
- Figure 5/LD-2.tif
- Figure 5/LD-HE.tif
- Figure 5/OVX-1.tif
- Figure 5/OVX-2.tif
- Figure 5/OVX-HE.tif
- Figure 5/SHAM-1.tif
- Figure 5/SHAM-2.tif
- Figure 5/SHAM=HE.tif
